# Supplementary material for: Chronic Hypertension in Pregnancy and Placenta-Mediated Complications Regardless of Preeclampsia
Source: J Clin Med. 2024 Feb 16;13(4):1111. doi: 10.3390/jcm13041111 (PMC10889586; doi:10.3390/jcm13041111)
Supplement: Supplementary file 1 [file jcm-13-01111-s001.zip]

Archive with 1 entries (1 files):
- jcm-2841828-supplementary.pdf
